# Supplementary material for: Cis- and Trans-variations of Stearoyl-CoA Desaturase Provide New Insights into the Mechanisms of Diverged Pattern of Phenotypic Plasticity for Temperature Adaptation in Two Congeneric Oyster Species
Source: Mol Biol Evol. 2023 Jan 20;40(2):msad015. doi: 10.1093/molbev/msad015 (PMC9949715; doi:10.1093/molbev/msad015)
Supplement: msad015_Supplementary_Data [file msad015_supplementary_data.zip]

Archive with 2 entries (2 files):
- Supplemental_file.docx
- Table_S9.xls
